# Supplementary material for: The Role of E-Cadherin and microRNA on FAK Inhibitor Response in Malignant Pleural Mesothelioma (MPM)
Source: Int J Mol Sci. 2021 Sep 23;22(19):10225. doi: 10.3390/ijms221910225 (PMC8508233; doi:10.3390/ijms221910225)
Supplement: Supplementary file 1 [file ijms-22-10225-s001.zip]

Archive with 1 entries (1 files):
- ijms-1354994-supplementary.xlsx
