# Supplementary material for: The Role of E-Cadherin and microRNA on FAK Inhibitor Response in Malignant Pleural Mesothelioma (MPM)
Source: Int J Mol Sci. 2021 Sep 23;22(19):10225. doi: 10.3390/ijms221910225 (PMC8508233; doi:10.3390/ijms221910225)
Supplement: Supplementary file 1 [file ijms-22-10225-s001.zip › ijms-1354994-supplementary.xlsx]

## Sheet: Suppl. Table-S1
	E-CAD IHC
190040	2+	0.05
190041	1	less than 5 %
190042	-	-
190043	-	-
190044	-	-
190045	2+	0.1
190046	-	-
190047	1+	less than 10 %
190048	1+	0.1
190049	-	-
190050	-	-
190051	1+	less than 5 %
190052	-	-
190053		-
190054	-	-
190055	-	-
190056	2+	0.2
190057	-	-
190058	-	-
190059	1+	0.05
190060	-	-
190061	-	-
190062	-	-
190063	1+	0.1
190064	-	-
190065	1+	0.4
190066	1+	0.1
190067	2+	0.05
190068	-	-
190069	-	-
190070	-	-
190071	-	-
190072	-	-
190073	1+	less than 5 %
190074	1+	less than 5 %
190075	-	-
190076	-	-
190077	-	-
190078	1+	less than 5 %
190079	-	-
190080	-	-
190081	-	-
190082	-	-
190083	-	-
190084	-	-
190085	-	-
190086	-	-
190087	-	-
190088	-	-
190089	-	-
190090	-	-
190091	-	-
190092	-	-
190093	-	-
190094	-	-
190095	-	-
190096	-	-
190097	-	-
190098	-	-
190099	1	0.1
190100	-	-
190101	1+	0.05
190102	1+	less than 5 %
190103	-	-
190104	1+	0.05
190105	-	-
190106	-	-
190107	-	-
190108	-	-
190109	-	-
190110	No tissue	No tissue
190111	-	-
190112	1+	0.1
190113	-	-
190114	-	-
190115	-	-
190116	1+	0.05
190117	1+	0.1
190118	1+	0.2
190119	1+	0.1
190120	1+	0.1
190121	-	-

## Sheet: Suppl. Table-S2
Average IC50 (mM)
	C81	miR-17	miR-221	miR-222	miR-137	miR-148
1157	9.73082	3.75058	14.1105	14.4258	13.6356	7.95496
MSTO	0.015569	0.0212337	0.019276	0.0244099	0.047323	0.00462381
Ren	5.59061	3.08558	1.47974	1.27777	1.7145	3.51847
H28	8.33572	7.12861	3.45495	2.89244	0.97532	3.4783

## Sheet: Suppl. Table-S3
	Cell type	Name	Source and/ref
	MPM	H28, MSTO	ATCC
	Primary MPM	1137, 1157, 1171, 2174, 2359, 2379, 2474	ADRI established
	Primary MPM	Ren, VMC23	Established from
	mesothelial	MetT-5A	ATCC, immortalised mesothelial cell
	Normal Human fibroblast	Humofib	Primary normal human fibroblast
	Gastric cancer	MKN45	ATCC
	Breast cancer	MCF7	ATCC
	Lung cancer	A549, PC9, HCC827	ATCC

## Sheet: Suppl. Table-S4
	Primer name	Sequence
	CDH1 Forward	gccgagagctacacgttca
	CDH1 Reverse	gaccggtgcaatcttcaaa
